# Supplementary material for: Pulmonary hypertension subtypes associated with hereditary haemorrhagic telangiectasia: Haemodynamic profiles and survival probability
Source: PLoS One. 2017 Oct 5;12(10):e0184227. doi: 10.1371/journal.pone.0184227 (PMC5628806; doi:10.1371/journal.pone.0184227)
Supplement: S1 File — (XLSX) [file pone.0184227.s001.xlsx]

## Sheet: Feuil1
group	gender	known mutation	mutation	none	not searched	ongoing	RHC	symptoms	dyspnoea	fainting/chest pain	cardiac insufficiency	systematic screening	thrombo-embolic past	respratory disease	toxics	autoimmunity	HIV	1st relevant echo	FE	valvular disease	OD/VD gradient	peak velocity	sPAP	RAP	CO	CI	Hb	ventilation/perfusion scanning	thrombo-embolic	RHC data	sPAP2	dPAP	mPAP	PAWP	RAP2	PVR dynes	PVR WU	CI4	CO4	diuretics	transfusion	iron	atrial fibrillation treatment	bevacizumab	PAH-specific pharmacotherapies	death	nasal bleeding	cerebral bleeding	pulmonary embolism
8	0	1	2	0	0	0	0	0	0	0	0	1	0	0	0	0	0		61	0			43	43	12			0	0											0	0	1	0	0	0	0
0	1	1	4	0	0	0	1	1	1	1	0	0	0	0	0	0	0			0			45	45		4.15	10.8	0	0		21	6	13	8	4	46.4	0.58	5.1	8.5	0	0	1	0	1	0	0
0	1	1	2	0	0	0	1	1	1	0	0	0	0	0	0	0	0			0			45	45				0	0		42	11	24	13	10			2.3		1	1	1	1	1	0	1	0	0	0
8	1	1	2	0	0	0	0	0	0	0	0	1	0	0	0	0	0		65	0	35	2.95	40	5	6.89	5.14		0	0											0	0	1	0	1	0	0
2	1	1	1	0	0	0	1	1	1	0	1	0	0	0	0	0	0		47	0			50	50				0	0		55	28	35	28	15	74.4	0.93	4.28	7.5	1	0	0	1	1	0	1	0	0	0
8	1	1	1	0	0	0	0	0	0	0	0	1	1	0	0	0	0		69	0	34	2.89	44	10	8.3	5.1		0	0											0	0	1	0	1	0	0
8	1	1	2	0	0	0	0	1	1	0	1	0	0	0	0	0	0		75	0	40	3.16	50	10	6.99	4.31	8.1	0	0											1	1	1	1	1	0	1
8	0	1	2	0	0	0	0	0	0	0	0	1	0	0	0	0	0			0			high				10.9	0	0											0	1	1	1	0	0	1
8	0	1	2	0	0	0	1	1	1	0	0	0	0	0	0	0	0			0			43	43	10.4		10.4	0	0				31							0	1	1	0	0	0	0
8	1	1	2	0	0	0	0	1	1	0	0	0	0	0	0	0	0			0			44	44				0	0											0	1	1	0	0	0
8	0	1	1	0	0	0	0	1	1	1	0	0	1	0	0	0	0			0			70	70				0	1											0	0	1	0	0	0
0	0	0	0	0	1	0	1	1	1	0	0	0	0	0	0	0	0			0								0	0		32	17	21	19	8	25	0.3125	3.8	6.38	0	1	1	0	0	0
2	1	0	0	1	0	0	1	0	0	0	0	1	0	0	0	0	0			1			56	56				0	0		60	not known	40	not known	not known	not known	not known	not known	not known	1	0	0	1	0	0	0
2	1	1	2	0	0	0	1	0	0	0	0	1	0	0	0	0	0			0					3.49	2.14		0	0		44	18	30	20	8	not known	not known	not known	not known	0	0	0	0	0	0	1
8	0	1	2	0	0	0	0	1	1	0	1	0	0	0	0	0	0			0	36	3	41	5			8	0	0											1	1	1	0	0	0	1
8	1	1	2	0	1	0	0	0	0	0	0	1	0	0	0	0	0			0	32	2.8	42	10	4.7			0	0											0	0	1	0	0	0
8	1	1	2	0	1	0	0	1	1	0	0	0	1	1	0	0	0		63	0	42	3.2	47	5	4.69	3.12		1	1											1	0	0	1	0	0	0
4	1	1	2	0	0	0	1	1	0	0	1	0	1	0	0	0	0			0			73	73			7	0	1		50	25	34	14	8	445.9	5.57375	3.81	6.1	1	1	1	0	0	0	1	1	0	0
8	0	1	2	0	0	0	0	1	1	0	0	0	0	0	0	0	0		72	0	35	2.95	40	5	8.67	5.25		0	0											1	1	1	0	1	0	0
6	1	1	2	0	0	0	1	1	1	0	1	0	0	1	0	0	0		30	0			80	80			7	1	0				54					4.28		1	1	1	0	0	0	1
2	1	1	2	0	0	0	1	1	1	0	1	0	0	0	0	0	0		35	0							12.9	0	0		not known	not known	31	20	not known	not known	not known	3.76	not known	1	0	1	1	0	0	1
2	0	1	2	0	0	0	1	1	1	1	1	0	0	0	0	0	0			0			95	95			7	0	0		59	17	35	16	6	428	5.35	3.55	6.5	1	1	1	1	0	1	0
8	1	1	2	0	0	0	0	1	1	0	0	0	0	0	0	0	0		63	0			50	50				0	0											1	0	1	1	0	0	0
2	1	1	2	0	0	0	1	1	0	0	1	0	0	0	0	0	0			0								0	0		50	not known	38	30	not known	not known	not known	not known	not known	0	0	0	0	0	0	0
6	1	1	1	0	0	0	1	0	0	0	0	1	1	0	0	0	0		59	0			60	60				1	0				36			305	3.8125	4.1		0	0	1	0	0	1
8	1	1	2	0	0	0	0	0	0	0	0	1	0	0	0	0	0		70	0	35	2.95	45	10		4.28	12	0	0											0	0	0	0	0	0	0
3	0	1	1	0	0	0	1	1	1	0	0	0	0	1	0	0	0		48	0			65	65				0	0		65		35	20				1.9	2.9	1	0	0	0	0	1
2	0	1	2	0	0	0	1	1	1	0	1	0	0	0	0	0	0			1			45	45			8.3	0	0		not known	not known	25	16	not known	not known	not known	not known	not known	0	1	1	1	1	0	0
2	1	1	2	0	0	0	1	1	0	0	1	0	0	0	0	0	0			0	50	3.5	55	5				0	0		58	23	40	20	16	146.4	1.83	8.42	10.9	1	1	1	0	0	0	0
8	0	1	2	0	0	0	0	1	0	0	1	0	0	0	0	0	0			0			45	45			14.6	0	0											1	0	0	0	0	0
8	1	1	2	0	0	0	0	1	1	0	0	0	1	0	0	0	0		69	0	64	3.99	80	16	11.7		3.9	0	0											1	1	1	0	1	0	1	0	0	0
8	1	0	0	0	1	0	0	0	0	0	0	0	0	0	0	0	0		63	0	44	3.3	54	10		6.22	10.4	0	0											0	0	0	0	0	0
8	0	1	2	0	0	0	0	0	0	0	0	1	0	0	0	0	0		65	0			45	45	high			0	0											0	0	1	0	0	0
8	1	1	2	0	0	0	0	1	1	0	0	0	0	0	0	0	0			0			62	62		4.59	9.5	0	0											1	1	1	1	0	0
8	1	1	2	0	0	0	0	0	0	0	0	1	0	0	0	0	0			0			40	40	8.7	4.7		0	0											1	0	1	1	1	0	1
2	0	1	2	0	0	0	1	1	1	0	0	0	0	0	1	0	0		72	0	50	3.5	60	10	5.5	2.9		0	0		88	33	53	28	21	256	3.2	4.35	not known	1	0	0	1	1	1	1
0	1	1	2	0	0	0	1	1	0	0	1	0	1	0	0	0	0			0					6.25	3.29		0	0		42	12	22	17	8			3.29	6.25	0	0	0	0	0	0
0	1	1	2	0	0	0	1	1	1	0	0	0	0	0	0	0	0		76	0			30	30			12.8	0	0		34	18	24	12	8				4.7	0	0	0	0	0	0
8	1	1	2	0	0	0	0	1	0	0	1	0	0	0	0	0	0		70	0	40	3.1	55	15				0	0											1	1	1	0	0	0
8	1	1	2	0	0	0	0	1	1	0	0	0	0	0	0	0	0		67	0	53	3.6	63	10	11.71	6.85	8.5	0	0											1	1	1	1	1	0	1
8	0	1	2	0	0	0	0	1	0	0	1	0	0	1	0	0	0		65	1			55	55			11.1	0	0											1	1	1	1	0	0
1	1	1	1	0	1	0	1	1	0	0	1	0	0	0	0	0	0		79	0	34	2.91			6.48		12.8	1	0		66	22	39	9	8	364	4.55	3.95	6.59	1	0	1	0	0	0	0
8	1	0	0	1	0	0	0	1	1	0	1	0	0	0	0	0	0			0			43	43	6.64	4.08	8.5	0	0											1	1	1	0	0	0	0
2	1	1	2	0	0	0	1	1	1	0	1	0	0	0	0	0	0		55	0	49	3.5	54	5	6.13	3.11		1	0		75	not known	45	20	not known	265.6	3.32	3.82	7.53	1	0	1	0	0	0	1
2	1	1	2	0	0	0	1	0	0	0	0	0	0	0	0	0	0		67	0	45	3.4	50	5	4.5			0	0		33	9	21	11	5	<240	<3	4.4		0	1	1	0	1	0	0
6	1	1	2	0	0	0	1	0	0	0	0	1	0	0	0	0	0			0								0	0		48	12	29	9	7					0	0	0	0	0	0	0
8	0	1	2	0	0	0	0	1	1	0	0	0	0	0	0	0	0			1			50	50	7			0	0											1	1	1	1	1	0	0
8	1	1	2	0	0	0	0	1	1	0	0	0	1	0	0	0	0			0	38	3	48	10				0	0											1	0	1	1	0	0	0
8	1	1	2	0	0	0	0	0	0	0	0	0	0	0	0	0	0			0					5.38	3.07		1	0											1	1	1	0	1	0	0
2	1	1	2	0	0	0	1	1	1	0	0	0	0	0	0	0	0		60	0			40	40	6.9			0	0		45	17	28	18	10	114	1.425	4.87	7.61	1	0	1	1	1	0	0
0	1	1	2	0	0	0	1	1	1	0	0	0	0	0	0	0	0		71	0	32	2.8	42	10	9.8	7.37	12.8	0	0		29	7	18	7	1				3.6	1	1	1	0	1	0	0
0	1	1	2	0	0	0	1	1	0	0	1	0	0	0	0	0	0			0								0	0		36	10	21	10	2	88	1.1		9.9	0	0	0	0	0	0	0
8	1	1	2	0	1	0	0	1	1	0	0	0	0	0	0	0	0			0			45	45	high			0	0											0	0	1	0	0	0
0	1	1	1	0	0	0	1	1	1	0	0	0	1	0	1	0	0			0	37	3.04138	47	10		4.3		1	0				23	18		35	0.4375	5.6	11.4	0	0	1	0	0	0	0
2	0	0	0	1	0	0	1	0	0	0	0	1	0	0	0	0	0			0			40	40			18.8	0	0		not known	not known	34	17	not known	not known	not known	high	not known	0	0	0	0	0	0	0
2	0	1	2	0	0	0	1	1	1	0	1	0	1	0	0	0	0		65	0			55	55				0	0		74	34	52	28	24	152	1.9	not known	12.4	1	1	1	1	1	0	0
1	1	1	1	0	0	0	1	1	1	0	0	0	0	0	1	0	0			0								1	1		79	32	48	13	12	285.6	3.57	4.4	9.8	1	0	1	1	0	1	0
2	0	0	0	0	0	1	1	0	0	0	0	1	0	0	0	0	0			0			40	40			9.4	1	0		54	18	35	16	7	169	2.1125	4.6	9	0	1	1	0	0	0	0
2	0	1	2	0	0	0	1	1	1	0	1	0	0	0	0	0	0			0			55	55			8	1	0		52	26	35	11	not known	183.2	2.29	not known	10.5	1	1	1	1	1	0	1
2	0	1	2	0	0	0	1	1	1	0	1	0	0	0	0	0	0		65	0	31	2.8	41	10				1	0		65	21	39	15	9	138	1.725	6.7	14	1	1	1	0	1	0	0
8	1	1	1	0	0	0	0	1	1	0	0	0	0	0	0	0	0			0			40	40				0	0											1	1	1	1	0	0	1		1
8	1	0	0	0	1	0	0	0	0	0	0	1	1	0	0	0	0		61	0			41	41			12.7	0	0											0	0	1	0	0	0	1
6	0	0	0	0	1	0	1	1	1	0	1	0	1	0	0	0	0		59	0			42	42	10		11.2	0	0		39	13	26		3	343	4.2875	3.3	6.1	1	0	1	1	0	0	0
4	0	1	2	0	1	0	1	1	1	0	1	0	1	0	0	0	0		65	0			80	80			9.2	1	1		75	25	47	13	high	259	3.2375	4.9	10.5	1	1	1	0	0	0	1	1
2	1	1	2	0	0	0	1	1	1	1	0	0	0	1	0	0	0			0	35	2.95804	50	15				1	0		42	20	29	16	13	112	1.4	4.8	9.13	1	0	1	1	1	0	0
2	1	1	2	0	0	0	1	0	0	0	0	1	0	0	0	0	0			0			50	50				0	0		65	23	44	24	17	288	3.6	3.5	5.57	1	1	1	1	1	0	0
2	1	1	2	0	0	0	1	0	0	0	0	1	1	0	0	0	0			0			65	65			7	0	0		73	25	44	23	18	160	2	6.4	10.43	1	1	1	1	1	1	0
1	1	1	2	0	0	0	1	1	1	0	0	0	0	0	0	0	0		55	0	58	3.67	63	5	4.55	2.52	13	1	0		76	21	47	5	6	456	5.7	4.1	7.35	1	1	0	0	1	1	0
8	1	1	2	0	0	0	0	0	0	0	0	1	0	0	0	0	0		70	0			40	40	7.3	4.8	11.1	0	0											0	1	1	0	1	0	0
8	0	0	0	0	1	0	0	0	0	0	0	1	0	0	0	0	0		55	0	37	3.05	50	13	9.56	4.71	8.9	0	0											0	1	1	0	0	0	1
8	1	1	2	0	0	0	0	0	0	0	0	1	0	0	0	0	0		77	0			50	50				0	0											1	1	1	1	1	0	1
8	1	0	0	0	1	0	0	1	0	1	1	0	0	0	0	0	0		76	0			60	60	8		9	0	0											1	1	1	1	0	0	1	1
8	0	1	2	0	0	0	0	0	0	0	0	1	0	1	0	0	0			0	32	2.83	40	8	5.8		14	0	0											0	0	0	0	0	0	0
8	1	1	2	0	0	0	0	1	1	0	0	0	0	0	0	0	0		60	0	46	3.39116	56	10	8.54	5.73	10	0	0											0	1	1	0	1	0	0
8	0	1	1	0	0	0	0	0	0	0	0	1	1	0	0	0	0		71	0	45	3.3	50	5	6.5		12.4	0	0											0	0	1	0	0	0	1
8	0	1	2	0	0	0	0	0	0	0	0	1	0	0	0	0	0		51	0	34	2.91548	44	10	6.5	3		0	0											1	1	1	0	1	0	0
2	0	0	0	0	0	1	1	1	1	0	1	0	0	0	0	0	0		35	0	60	3.87298	70	10	8.2		7.2	0	0		49	18	30	15	5	128	1.6	5.2	9.5	1	1	1	0	1	0	0
8	1	0	0	0	1	0	0	1	1	0	0	0	1	0	0	0	0			0			40	40				0	0											1	1	1	1	0	0	1
2	0	1	2	0	0	0	1	0	0	0	0	1	0	0	0	0	0			0			50	50				0	0		not known	not known	32	16	18	132	1.65	5.71	not known	1	1	1	1	1	1	1
8	0	1	2	0	1	0	0	1	0	0	1	0	0	1	0	0	0			0			60	60			7	0	0											1	1	1	0	0	0	1	1
8	1	1	2	0	0	0	0	0	0	0	0	1	0	0	0	0	0			0	35	2.95804	45	10	8			0	0											1	0	1	1	1	0	0
0	0	1	2	0	0	0	1	0	0	0	0	1	0	0	0	0	0		65	0			45	45	10	4.9	9	0	0		100			23					12	1	1	1	0	0	0	1
8	0	1	2	0	0	0	0	0	0	0	0	1	0	0	0	0	0		70	0	34	2.91548	44	10	4.99	2.74		0	0											0	0	1	0	0	0	0
8	1	1	2	0	0	0	0	0	0	0	0	1	0	0	0	0	0		67	0			42	42			12	0	0											0	0	0	0	0	0	0
8	0	0	0	0	0	1	0	0	0	0	0	1	1	0	0	0	0		65	0	37.21	3.05	47	9.79	5.74	3.23	8	0	0											0	0	1	0	0	0	0
8	1	1	2	0	0	0	0	1	1	0	0	0	0	0	0	0	0			0			43	43			10.8	1	0											1	1	1	0	1	0	0
8	1	1	2	0	0	0	0	0	0	0	0	1	1	0	0	0	0		73	0	28	2.62	40	12	7.1	3.82		1	0											0	0	1	0	0	0	0
8	1	1	2	0	0	0	0	1	1	0	0	0	0	0	0	0	0			0			40	40				0	0											0	1	1	1	1	0	0
8	1	1	2	0	0	0	0	0	0	0	0	1	0	1	0	0	0		60	0	24.5	2.45	40	15.5	11.4	6.7		0	0											0	0	1	0	0	0	0
8	0	1	1	0	0	0	0	0	0	0	0	1	0	1	0	0	0		35	1			40	40				0	0											0	0	0	1	0	0	1
8	1	1	2	0	0	0	1	0	0	0	0	1	0	0	0	0	0		75	0	40	3.18	50	10	10.86	5.52		1	0		34	9	20		7					1	0	1	0	0	0	0
8	0	1	2	0	0	0	0	1	1	0	0	0	0	0	0	0	0		70	1			50	50				0	0											1	0	0	0	0	0
8	1	1	2	0	0	0	0	1	1	0	0	0	0	0	0	0	0		70	0	28	2.63	40	12	6.3	3.7	12.7	0	0											0	0	1	0	0	0
8	1	1	2	0	0	0	0	1	0	1	0	0	0	0	0	0	0			0			40	40	7			0	0											0	0	1	0	0	0	0
8	1	1	1	0	0	0	1	0	0	0	0	1	0	0	0	0	0			0			50	50			7	0	0		39	7	23.6							1	1	1	0	0	0	0
1	1	1	4	0	0	1	1	1	1	0	1	0	1	0	0	0	0			0			65	65			8	0	0		62	22	43	15	14	329	4.11	3.6	3.6	1	1	1	0	0	0	1
8	1	1	2	0	0	0	0	1	1	0	0	0	0	0	0	0	0		55	0			40	40			11.4	1	0											1	0	1	1	0	0
8	1	1	2	0	1	0	0	1	1	0	0	0	0	0	0	0	0		68	0	37.9456	3.08	48	10.0544			11.1	0	0											1	0	1	0	0	0	1	1
2	1	0	0	0	1	0	1	1	1	0	0	0	0	1	0	0	0		67	0	36	3	46	10			8	0	0		51	19	32	17	not known	131	1.6375	4.6	6.72	1	1	1	1	1	0	0
8	0	1	2	0	0	0	1	0	0	0	0	1	0	0	0	0	0			0					6.8	3	14.4	0	0		57	16	35							0	0	0	0	0	0	0
8	0	0	0	1	0	0	1	0	0	0	0	1	0	0	0	1	0			0								0	0		41	21	31							0	0	0	1	0	0	0
8	1	1	2	0	0	0	1	1	1	0	0	0	0	0	0	0	0		64	0	43	3.27872	53	10	9.97	5.14	9.4	0	0		49	24	32							1	0	1	0	0	0	0
8	1	0	0	0	1	0	1	0	0	0	0	1	0	0	0	0	0		66	0			60	60			7.6	0	0		48	18	34							0	1	1	1	0	0	1
8	1	0	0	0	1	0	1	1	1	0	1	0	0	0	0	0	0			0			40	40	6.1		9.1	0	0		29	13	19							1	1	1	0	0		0
1	1	1	2	0	0	0	1	1	1	0	0	0	0	0	0	0	0		78	0	64	4	70	6			15.8	1	0		104	41	65	5	5	1190.4	14.88	2.5	11.9	0	0	0	0	0	1	1
1	1	1	2	0	0	0	1	1	0	1	1	0	0	0	0	0	0			0			high					1	0		83	48	65	9	11	800	10	5	5.6	0	0	1	0	0	1	0
1	0	1	2	0	0	0	1	1	1	0	0	0	0	0	0	0	0			0								1	0		58	29	40	10	8	512	6.4	not known	4.69	0	1	1	0	0	1	0
8	0	1	2	0	0	0	0	0	0	0	0	1	0	0	0	0	0		77	0	31	2.78	50	19	7.77	3.96		0	0											0	1	1	0	0	0	0
2	0	1	2	0	0	0	1	0	0	0	0	1	0	0	0	0	0		65	0	30	2.73861	45	15				0	0		63	27	45	18	13	160	2	5.9	14.23	0	0	0	1	0	0	0
8	1	1	2	0	0	0	0	0	0	0	0	1	0	0	0	0	0		76	0	36	3.01	44	8	10.72	6.42	10	0	0											0	1	1	0	0	0	0
																								0
																								0
																								0
																								0
																								0
																								0
																								0
																								0
																								0
																								0
																								0
																								0
																								0
																								0
																								0
																								0
																								0
																								0
																								0
																								0
																								0
																								0
																								0
																								0
																								0
																								0
																								0
																								0
																								0
																								0
																								0
																								0
																								0
																								0
																								0
																								0
																								0
																								0
																								0
																								0
																								0
																								0
																								0
																								0
																								0
																								0
																								0
																								0
																								0
																								0
																								0
																								0
																								0
																								0
																								0
																								0
																								0
																								0
																								0
																								0
																								0
																								0
																								0
																								0
																								0
																								0
																								0
																								0
																								0
																								0
																								0
																								0
																								0
																								0
																								0
																								0
																								0
																								0
																								0
																								0
																								0
																								0
																								0
																								0
																								0
																								0
																								0
																								0
																								0
																								0
																								0
																								0
																								0
																								0
																								0
																								0
																								0
																								0
																								0
																								0
																								0
																								0
																								0
																								0
																								0
																								0
																								0
																								0
																								0
																								0
																								0
																								0
																								0
																								0
																								0
																								0
																								0
																								0
																								0
																								0
																								0
																								0
																								0
																								0
																								0
																								0
																								0
																								0
																								0
																								0
																								0
																								0
																								0
																								0
																								0
																								0
																								0
																								0
																								0
																								0
																								0
																								0
																								0
																								0
																								0
																								0
																								0
																								0
																								0
																								0
																								0
																								0
																								0
																								0
																								0
																								0
																								0
																								0
																								0
																								0
																								0
																								0
																								0
																								0
																								0
																								0
																								0
																								0
																								0
																								0
																								0
																								0
																								0
																								0
																								0
																								0
																								0
																								0
																								0
																								0
																								0
																								0
																								0
																								0
																								0
																								0
																								0
																								0
																								0
																								0
																								0
																								0
																								0
																								0
																								0
																								0
																								0
																								0
																								0
																								0
																								0
																								0
																								0
																								0
																								0
																								0
																								0
																								0
																								0
																								0
																								0
																								0
																								0
																								0
																								0
																								0
																								0
																								0
																								0
																								0
																								0
																								0
																								0
																								0
																								0
																								0
																								0
																								0
																								0
																								0
																								0
																								0
																								0
																								0
																								0
																								0
																								0
																								0
																								0
																								0
																								0
																								0
																								0
																								0
																								0
																								0
																								0
																								0
																								0
																								0
																								0
																								0
																								0
																								0
																								0
																								0
																								0
																								0
																								0
																								0
																								0
																								0
																								0
																								0
																								0
																								0
																								0
																								0
																								0
																								0
																								0
																								0
																								0
																								0
																								0
																								0
																								0
																								0
																								0
																								0
																								0
																								0
																								0
																								0
																								0
																								0
																								0
																								0
																								0
																								0
																								0
																								0
																								0
																								0
																								0
																								0
																								0
																								0
																								0
																								0
																								0
																								0
																								0
																								0
																								0
																								0
																								0
																								0
																								0
																								0
																								0
																								0
																								0
																								0
																								0
																								0
																								0
																								0
																								0
																								0
																								0
																								0
																								0
																								0
																								0
																								0
																								0
																								0
																								0
																								0
																								0
																								0
																								0
																								0
																								0
																								0
																								0
																								0
																								0
																								0
																								0
																								0
																								0
																								0
																								0
																								0
																								0
																								0
																								0
																								0
																								0
																								0
																								0
																								0
																								0
																								0
																								0
																								0
																								0
																								0
																								0
																								0
																								0
																								0
																								0
																								0
																								0
																								0
																								0
																								0
																								0
																								0
																								0
																								0
																								0
																								0
																								0
																								0
																								0
																								0
																								0
																								0
																								0
																								0
																								0
																								0
																								0
																								0
																								0
																								0
																								0
																								0
																								0
																								0
																								0
																								0
																								0
																								0
																								0
																								0
																								0
																								0
																								0
																								0
																								0
																								0
																								0
																								0
																								0
																								0
																								0
																								0
																								0
																								0
																								0
																								0
																								0
																								0
																								0
																								0
																								0
																								0
																								0
																								0
																								0
																								0
																								0
																								0
																								0
																								0
																								0
																								0
																								0
																								0
																								0
																								0
																								0
																								0
																								0
																								0
																								0
																								0
																								0
																								0
																								0
																								0
																								0
																								0
																								0
																								0
																								0
																								0
																								0
																								0
																								0
																								0
																								0
																								0
																								0
																								0
																								0
																								0
																								0
																								0
																								0
																								0
																								0
																								0
																								0
																								0
																								0
																								0
																								0
																								0
																								0
																								0
																								0
																								0
																								0
																								0
																								0
																								0
																								0
																								0
																								0
																								0
																								0
																								0
																								0
																								0
																								0
																								0
																								0
																								0
																								0
																								0
																								0
																								0
																								0
																								0
																								0
																								0
																								0
																								0
																								0
																								0
																								0
																								0
																								0
																								0
																								0
																								0
																								0
																								0
																								0
																								0
																								0
																								0
																								0
																								0
																								0
																								0
																								0
																								0
																								0
																								0
																								0
																								0
																								0
																								0
																								0
																								0
																								0
																								0
																								0
																								0
																								0
																								0
																								0
																								0
																								0
																								0
																								0
																								0
																								0
																								0
																								0
																								0
																								0
																								0
																								0
																								0
																								0
																								0
																								0
																								0
																								0
																								0
																								0
																								0
																								0
																								0
																								0
																								0
																								0
																								0
																								0
																								0
																								0
																								0
																								0
																								0
																								0
																								0
																								0
																								0
																								0
																								0
																								0
																								0
																								0
																								0
																								0
																								0
																								0
																								0
																								0
																								0
																								0
																								0
																								0
																								0
																								0
																								0
																								0
																								0
																								0
																								0
																								0
																								0
																								0
																								0
																								0
																								0
																								0
																								0
																								0
																								0
																								0
																								0
																								0
																								0
																								0
																								0
																								0
																								0
																								0
																								0
																								0
																								0
																								0
																								0
																								0
																								0
																								0
																								0
																								0
																								0
																								0
																								0
																								0
																								0
																								0
																								0
																								0
																								0
																								0
																								0
																								0
																								0
																								0
																								0
																								0
																								0
																								0
																								0
																								0
																								0
																								0
																								0
																								0
																								0
																								0
																								0
																								0
																								0
																								0
																								0
																								0
																								0
																								0
																								0
																								0
																								0
																								0
																								0
																								0
																								0
																								0
																								0
																								0
																								0
																								0
																								0
																								0
																								0
																								0
																								0
																								0
																								0
																								0
																								0
																								0
																								0
																								0
																								0
																								0
																								0
																								0
																								0
																								0
																								0
																								0
																								0
																								0
																								0
																								0
																								0
																								0
																								0
																								0
																								0
																								0
																								0
																								0
																								0
																								0
																								0
																								0
																								0
																								0
																								0
																								0
																								0
																								0
																								0
																								0
																								0
																								0
																								0
																								0
																								0
																								0
																								0
																								0
																								0
																								0
																								0
																								0
																								0
																								0
																								0
																								0
																								0
																								0
																								0
																								0
																								0
																								0
																								0
																								0
																								0
																								0
																								0
																								0
																								0
																								0
																								0
																								0
																								0
																								0
																								0
																								0
																								0
																								0
																								0
																								0
																								0
																								0
																								0
																								0
																								0
																								0
																								0
																								0
																								0
																								0
																								0
																								0
																								0
																								0
																								0
																								0
																								0
																								0
																								0
																								0
																								0
																								0
																								0
																								0
																								0
																								0
																								0
																								0
																								0
																								0
																								0
																								0
																								0
																								0
																								0
																								0
																								0
																								0
																								0
																								0
																								0
																								0
																								0
																								0
																								0
																								0
																								0
																								0
																								0
																								0
																								0
																								0
																								0
																								0
																								0
																								0
																								0
																								0
																								0
																								0
																								0
																								0
																								0
																								0
																								0
																								0
																								0
																								0
																								0
																								0
																								0
																								0
																								0
																								0
																								0
																								0
																								0
																								0
																								0
																								0
																								0
																								0
																								0
																								0
																								0
																								0
																								0
																								0
																								0
																								0
																								0
																								0
																								0
																								0
																								0
																								0
																								0
																								0
																								0
																								0
																								0
																								0
																								0
																								0
																								0
																								0
																								0
																								0
																								0
																								0
																								0
																								0
																								0
																								0
																								0
																								0
																								0
																								0
																								0
																								0
																								0
																								0
																								0
																								0
																								0
																								0
																								0
																								0
																								0
																								0
																								0
																								0
																								0
																								0
																								0
																								0
																								0
																								0
																								0
																								0
																								0
																								0
																								0
																								0
																								0
																								0
																								0
																								0
																								0
																								0
																								0
																								0
																								0
																								0
																								0
																								0
																								0
																								0
																								0
																								0
																								0
																								0
																								0
																								0
																								0
																								0
																								0
																								0
																								0
																								0
																								0
																								0
																								0
																								0
																								0
																								0
																								0
																								0
																								0
																								0
																								0
																								0
																								0
																								0
																								0
																								0
																								0
																								0
																								0
																								0
																								0
																								0
																								0
																								0
																								0
																								0
																								0
																								0
																								0
																								0
																								0
																								0
																								0
																								0
																								0
																								0
																								0
																								0
																								0
																								0
																								0
																								0
																								0
																								0
																								0
																								0
																								0
																								0
																								0
																								0
																								0
																								0
																								0
																								0
																								0
																								0
																								0
																								0
																								0
																								0
																								0
																								0
																								0
																								0
																								0
																								0
																								0
																								0
																								0
																								0
																								0
																								0
																								0
																								0
																								0
																								0
																								0
																								0
																								0
																								0
																								0
																								0
																								0
																								0
																								0
																								0
																								0
																								0
																								0
																								0
																								0
																								0
																								0
																								0
																								0
																								0
																								0
																								0
																								0
																								0
																								0
																								0
																								0
																								0
																								0
																								0
																								0
																								0
																								0
																								0
																								0
																								0
																								0
																								0
																								0
																								0
																								0
																								0
																								0
																								0
																								0
																								0
																								0
																								0
																								0
																								0
																								0
																								0
																								0
																								0
																								0
																								0
																								0
																								0
																								0
																								0
																								0
																								0
																								0
																								0
																								0
																								0
																								0
																								0
																								0
																								0
																								0
																								0
																								0
																								0
																								0
																								0
																								0
																								0
																								0
																								0
																								0
																								0
																								0
																								0
																								0
																								0
																								0
																								0
																								0
																								0
																								0
																								0
																								0
																								0
																								0
																								0
																								0
																								0
																								0
																								0
																								0
																								0
																								0
																								0
																								0
																								0
																								0
																								0
																								0
																								0
																								0
																								0
																								0
																								0
																								0
																								0
																								0
																								0
																								0
																								0
																								0
																								0
																								0
																								0
																								0
																								0
																								0
																								0
																								0
																								0
																								0
																								0
																								0
																								0
																								0
																								0
																								0
																								0
																								0
																								0
																								0
																								0
																								0
																								0
																								0
																								0
																								0
																								0
																								0
																								0
																								0
																								0
																								0
																								0
																								0
																								0
																								0
																								0
																								0
																								0
																								0
																								0
																								0
																								0
																								0
																								0
																								0
																								0
																								0
																								0
																								0
																								0
																								0
																								0
																								0
																								0
																								0
																								0
																								0
																								0
																								0
																								0
																								0
																								0
																								0
																								0
																								0
																								0
																								0
																								0
																								0
																								0
																								0
																								0
																								0
																								0
																								0
																								0
																								0
																								0
																								0
																								0
																								0
																								0
																								0
																								0
																								0
																								0
																								0
																								0
																								0
																								0
																								0
																								0
																								0
																								0
																								0
																								0
																								0
																								0
																								0
																								0
																								0
																								0
																								0
																								0
																								0
																								0
																								0
																								0
																								0
																								0
																								0
																								0
																								0
																								0
																								0
																								0
																								0
																								0
																								0
																								0
																								0
																								0
																								0
																								0
																								0
																								0
																								0
																								0
																								0
																								0
																								0
																								0
																								0
																								0
																								0
																								0
																								0
																								0
																								0
																								0
																								0
																								0
																								0
																								0
																								0
																								0
																								0
																								0
																								0
																								0
																								0
																								0
																								0
																								0
																								0
																								0
																								0
																								0
																								0
																								0
																								0
																								0
																								0
																								0
																								0
																								0
																								0
																								0
																								0
																								0
																								0
																								0
																								0
																								0
																								0
																								0
																								0
																								0
																								0
																								0
																								0
																								0
																								0
																								0
																								0
																								0
																								0
																								0
																								0
																								0
																								0
																								0
																								0
																								0
																								0
																								0
																								0
																								0
																								0
																								0
																								0
																								0
																								0
																								0
																								0
																								0
																								0
																								0
																								0
																								0
																								0
																								0
																								0
																								0
																								0
																								0
																								0
																								0
																								0
																								0
																								0
																								0
																								0
																								0
																								0
																								0
																								0
																								0
																								0
																								0
																								0
																								0
																								0
																								0
																								0
																								0
																								0
																								0
																								0
																								0
																								0
																								0
																								0
																								0
																								0
																								0
																								0
																								0
																								0
																								0
																								0
																								0
																								0
																								0
																								0
																								0
																								0
																								0
																								0
																								0
																								0
																								0
																								0
																								0
																								0
																								0
																								0
																								0
																								0
																								0
																								0
																								0
																								0
																								0
																								0
																								0
																								0
																								0
																								0
																								0
																								0
																								0
																								0
																								0
																								0
																								0
																								0
																								0
																								0
																								0
																								0
																								0
																								0
																								0
																								0
																								0
																								0
																								0
																								0
																								0
																								0
																								0
																								0
																								0
																								0
																								0
																								0
																								0
																								0
																								0
																								0
																								0
																								0
																								0
																								0
																								0
																								0
																								0
																								0
																								0
																								0
																								0
																								0
																								0
																								0
																								0
																								0
																								0
																								0
																								0
																								0
																								0
																								0
																								0
																								0
																								0
																								0
																								0
																								0
																								0
																								0
																								0
																								0
																								0
																								0
																								0
																								0
																								0
																								0
																								0
																								0
																								0
																								0
																								0
																								0
																								0
																								0
																								0
																								0
																								0
																								0
																								0
																								0
																								0
																								0
																								0
																								0
																								0
																								0
																								0
																								0
																								0
																								0
																								0
																								0
																								0
																								0
																								0
																								0
																								0
																								0
																								0
																								0
																								0
																								0
																								0
																								0
																								0
																								0
																								0
																								0
																								0
																								0
																								0
																								0
																								0
																								0
																								0
																								0
																								0
																								0
																								0
																								0
																								0
																								0
																								0
																								0
																								0
																								0
																								0
																								0
																								0
																								0
																								0
																								0
																								0
																								0
																								0
																								0
																								0
																								0
																								0
																								0
																								0
																								0
																								0
																								0
																								0
																								0
																								0
																								0
																								0
																								0
																								0
																								0
																								0
																								0
																								0
																								0
																								0
																								0
																								0
																								0
																								0
																								0
																								0
																								0
																								0
																								0
																								0
																								0
																								0
																								0
																								0
																								0
																								0
																								0
																								0
																								0
																								0
																								0
																								0
																								0
																								0
																								0
																								0
																								0
																								0
																								0
																								0
																								0
																								0
																								0
																								0
																								0
																								0
																								0
																								0
																								0
																								0
																								0
																								0
																								0
																								0
																								0
																								0
																								0
																								0
																								0
																								0
																								0
																								0
																								0
																								0
																								0
																								0
																								0
																								0
																								0
																								0
																								0
																								0
																								0
																								0
																								0
																								0
																								0
																								0
																								0
																								0
																								0
																								0
																								0
																								0
																								0
																								0
																								0
																								0
																								0
																								0
																								0
																								0
																								0
																								0
																								0
																								0
																								0
																								0
																								0
																								0
																								0
																								0
																								0
																								0
																								0
																								0
																								0
																								0
																								0
																								0
																								0
																								0
																								0
																								0
																								0
																								0
																								0
																								0
																								0
																								0
																								0
																								0
																								0
																								0
																								0
																								0
																								0
																								0
																								0
																								0
																								0
																								0
																								0
																								0
																								0
																								0
																								0
																								0
																								0
																								0
																								0
																								0
																								0
																								0
																								0
																								0
																								0
																								0
																								0
																								0
																								0
																								0
																								0
																								0
																								0
																								0
																								0
																								0
																								0
																								0
																								0
																								0
																								0
																								0
																								0
																								0
																								0
																								0
																								0
																								0
																								0
																								0
																								0
																								0
																								0
																								0
																								0
																								0
																								0
																								0
																								0
																								0
																								0
																								0
																								0
																								0
																								0
																								0
																								0
																								0
																								0
																								0
																								0
																								0
																								0
																								0
																								0
																								0
																								0
																								0
																								0
																								0
																								0
																								0
																								0
																								0
																								0
																								0
																								0
																								0
																								0
																								0
																								0
																								0
																								0
																								0
																								0
																								0
																								0
																								0
																								0
																								0
																								0
																								0
																								0
																								0
																								0
																								0
																								0
																								0
																								0
																								0
																								0
																								0
																								0
																								0
																								0
																								0
																								0
																								0
																								0
																								0
																								0
																								0
																								0
																								0
																								0
																								0
																								0
																								0
																								0
																								0
																								0
																								0
																								0
																								0
																								0
																								0
																								0
																								0
																								0
																								0
																								0
																								0
																								0
																								0
																								0
																								0
																								0
																								0
																								0
																								0
																								0
																								0
																								0
																								0
																								0
																								0
																								0
																								0
																								0
																								0
																								0
																								0
																								0
																								0
																								0
																								0
																								0
																								0
																								0
																								0
																								0
																								0
																								0
																								0
																								0
																								0
																								0
																								0
																								0
																								0
																								0
																								0
																								0
																								0
																								0
																								0
																								0
																								0
																								0
																								0
																								0
																								0
																								0
																								0
																								0
																								0
																								0
																								0
																								0
																								0
																								0
																								0
																								0
																								0
																								0
																								0
																								0
																								0
																								0
																								0
																								0
																								0
[truncated: 6,913 more rows]
[truncated: 161 more columns]

## Sheet: Feuil2
group	gender	known mutation	mutation	none	not searched	ongoing	RHC	symptoms	dyspnoea	fainting/chest pain	cardiac insufficiency	systematic screening	thrombo-embolic past	respratory disease	toxics	autoimmunity	HIV	1st relevant echo	FE	valvular disease	OD/VD gradient	peak velocity	sPAP	RAP	CO	CI	Hb	ventilation/perfusion scanning	thrombo-embolic	RHC2	sPAP2	dPAP	mPAP	PAWP	RAP2	PVR dynes	PVR WU	CI4	CO4	diuretics	transfusion	iron	atrial fibrillation treatment	transplant	bevacizumab	PAH-specific pharmacotherapies	death	nasal bleeding	cerebral bleeding
1:group 1	1: female	1: yes	1: ENG	1: yes	1: yes	1: yes	1: yes	1: yes	1: yes	1: yes	1: yes	1: yes	1: yes	1: yes	1: yes	1: yes	1: yes			1: yes								1: yes	1: yes											1: yes	1: yes	1: yes	1: yes	1: yes	1: yes	1: yes	1: yes	1: yes	1: yes
2: group 2	0: male	0: no	2: ACVRL	0: no	0: no	0: no	0: no	0: no	0: no	0: no	0: no	0: no	0: no	0: no	0: no	0: no	0: no			0: no								0: no	0: no											0: no	0: no	0: no	0: no	0: no	0: no	0: no	0: no	0: no	0: no
3: group 3			4: SMAD 4
4: group 4			0: no
6: data incomplete to classify
0: PH not confirmed by RHC or emergency
8: echocardiography
[truncated: 162 more columns]
